# Supplementary material for: Paromomycin is a more effective selection agent than kanamycin in Arabidopsis harboring the neomycin phosphotransferase II transgene
Source: PLoS One. 2025 Jun 25;20(6):e0325322. doi: 10.1371/journal.pone.0325322 (PMC12193802; doi:10.1371/journal.pone.0325322)
Supplement: S7 File — (XLSX) [file pone.0325322.s007.xlsx]

## Sheet: Legend
This file contains the raw data used to prepare the figures in the associated manuscript by Goodman et al. PLoS One 2025
The individual sheets relate to Figure 3 to 7 and Figures S1 and S2.

## Sheet: Figure 3
Data for Figure 3	Quantum yield of PSII
Units	Unitless fraction
Antibiotic	Control - None					30uM paromomycin					86uM kanamycin
Genotype	WT	pab4	gcn2	gcn1		WT	pab4	gcn2	gcn1		WT	pab4	gcn2	gcn1
Seedling #
1	0.83	0.82	0.83	0.83		0.66	0.82	0.83	0.83				0.37	0.82
2	0.84	0.83	0.84	0.83		0.7	0.83	0.83	0.82				0.81	0.82
3	0.83	0.83	0.83	0.83		0.74	0.83	0.83	0.83				0.61	0.82
4	0.84	0.83	0.83	0.83		0.77	0.82	0.82	0.83				0.38	0.82
5	0.83	0.82	0.84	0.82		0.74	0.81	0.82	0.83				0.45	0.81
6	0.83	0.83	0.83	0.83		0.67	0.81	0.83	0.82				0.68	0.82
7	0.83	0.83	0.84	0.83		0.69	0.83	0.82	0.82				0.62	0.81
8	0.83	0.83	0.84	0.81		0.82	0.82	0.84	0.82				0.7	0.81
9	0.83	0.82	0.84	0.83		0.71	0.81	0.8	0.83				0.77	0.82
10	0.83	0.83	0.84	0.83		0.7	0.82	0.83	0.83				0.42	0.82
11	0.83	0.83	0.83	0.83		0.79	0.83	0.81	0.83				0.56	0.82
12	0.83	0.82	0.83	0.83		0.7	0.83	0.84	0.83				0.29	0.82
13	0.83	0.81	0.84	0.83		0.68	0.82	0.83	0.83				0.59	0.82
14	0.83	0.82	0.84	0.83		0.79	0.82	0.84	0.82				0.72	0.83
15	0.82	0.83	0.84	0.83		0.66	0.83	0.83	0.84				0.62	0.82
16	0.84	0.81	0.84	0.83		0.75	0.8	0.83	0.83				0.73	0.81
17	0.84	0.82	0.84	0.82		0.75	0.79	0.83	0.83				0.42	0.82
18	0.83	0.82	0.84	0.83		0.73	0.82	0.83	0.83				0.44	0.82
19		0.83	0.83	0.83		0.73	0.83	0.83	0.83				0.77	0.82
20		0.82	0.83	0.83		0.73	0.81	0.83	0.83				0.53	0.81
21		0.83	0.84	0.84		0.76	0.82	0.81	0.83				0.71	0.82
22		0.83	0.83	0.83		0.69	0.82	0.81	0.82				0.77	0.82
23		0.83	0.83	0.83		0.68	0.83	0.82	0.83				0.64	0.82
24		0.83	0.83	0.84		0.73	0.82	0.83	0.83				0.49	0.81
25		0.83	0.83	0.83		0.67	0.82	0.82	0.83				0.7	0.81
26		0.83	0.83	0.83		0.74	0.83	0.83	0.82				0.74	0.82
27		0.83	0.83	0.83		0.77	0.83	0.84	0.82				0.55	0.82
28		0.83	0.83	0.83		0.75	0.81	0.79	0.83				0.6	0.82
29		0.83	0.83			0.7	0.81	0.83	0.83				0.77	0.82
30		0.83	0.84			0.73	0.82	0.83	0.83				0.58	0.82
31		0.83	0.84			0.72	0.8	0.82	0.83				0.67	0.82
32		0.82	0.83			0.73	0.82	0.82	0.83				0.53	0.83
33		0.83	0.84			0.73	0.82	0.8	0.83				0.56	0.83
34		0.83	0.83			0.73	0.82	0.83	0.83					0.82
35		0.82	0.83			0.74	0.82	0.81	0.82					0.83
36		0.83	0.83			0.71	0.8	0.83	0.83					0.82
37		0.82	0.83			0.76	0.83	0.83	0.83					0.82
38			0.84			0.76	0.83	0.83	0.83					0.82
39			0.83			0.73	0.83	0.83	0.83					0.81
40			0.83			0.7	0.82	0.83	0.83					0.82
41						0.78	0.8	0.81	0.83					0.82
42						0.74	0.82	0.83	0.83					0.82
43						0.73	0.83	0.83	0.83					0.81
44						0.78	0.83	0.84	0.83					0.82
45						0.68	0.81	0.83	0.83					0.83
46						0.65	0.79	0.83	0.83					0.81
47						0.64	0.83	0.84	0.83					0.82
48						0.74	0.83	0.83	0.83					0.81
49						0.78	0.82	0.81	0.82					0.81
50						0.76	0.81	0.82	0.83					0.82
51						0.7	0.79	0.83	0.83					0.81
52						0.74	0.83	0.83	0.83					0.81
53						0.68	0.8	0.83	0.82					0.81
54						0.75	0.83	0.83	0.83					0.82
55						0.69	0.81	0.82	0.83					0.82
56						0.7	0.79	0.83	0.82					0.81
57						0.71	0.82	0.81	0.82					0.82
58						0.76	0.81	0.83	0.83					0.82
59							0.82	0.82	0.82					0.81
60							0.83	0.8	0.82					0.82
61							0.82	0.83						0.83
62							0.83	0.83						0.81
63							0.82	0.83						0.82
64							0.82	0.84						0.82
65							0.82	0.83
66							0.83	0.82
67							0.82	0.84
68							0.82	0.79
69								0.83
70								0.83
71								0.79
72								0.83

## Sheet: Figure 4
Data for Figure 4 - Root Length				Length of seedling root measured daily from day 3 through day 7
Units	mm
Control - No antibiotic
	rep1	rep2	rep3	rep4	rep5	rep6	rep7	rep8	rep9	rep10	rep11	rep12	rep13	rep14	rep15	rep16	rep17	rep18
WT
day3	4.489	4.806	7.809	5.755	5.406	5.111	8.642	7.711	4.754	6.346
day4	9.266	9.61	13.196	10.468	10.126	9.517	14.313	12.669	8.774	10.953
day5	17.705	17.366	20.554	17.051	17.044	14.468	21.743	20.869	14.689	18.041
day6	28.092	23.247	31.939	26.331	24.093	16.85	28.992	30.798	22.325	26.322
day7	39.673	28.89	43.445	36.877	33.54	20.904	38.853	40.71	31.197	34.86
pab4
day3	4.017	4.082	3.777	4.213	4.325	5.137	5.236	3.567	5.01	4.778	4.346
day4	9.528	8.6	7.784	8.517	7.961	9.396	9.793	7.791	9.389	8.851	6.94
day5	15.887	14.308	13.669	12.998	13.876	15.21	15.264	12.882	14.847	15.617	13.661
day6	23.781	22.644	21.642	20.516	20.771	21.131	21.516	20.515	21.164	23.162	21.038
day7	32.985	32.005	31.697	29.212	29.398	28.949	29.484	27.572	27.66	32.111	29.25
gcn2
day3	3.813	5.79	2.916	3.861	4.325	2.871	6.865	5.654	5.428
day4	7.764	10.467	6.778	9.488	8.558	7.477	10.182	10.852	10.611
day5	13.359	17.613	13.553	14.993	15.724	13.546	16.172	17.463	17.7
day6	20.063	23.947	19.947	23.592	23.171	22.836	24.874	25.73	26.991
day7	25.894	32.308	27.883	33.331	33.373	33.084	32.642	35.887	37.397
gcn1
day3	5.119	3.812	4.243	5.508	3.138	5.656	4.653	4.401	4.854	5.293	5.78
day4	10.396	7.561	7.991	9.477	7.018	9.636	8.813	8.711	9.302	10.513	9.946
day5	15.935	13	14.549	16.452	12.349	14.743	11.09	13.006	15.826	17.239	15.621
day6	24.327	24.315	21.664	23.892	21.531	20.432	13.169	20.596	23.681	25.501	21.234
day7	32.823	29.762	30.287	32.911	30.319	29.603	19.728	29.568	31.502	33.937	27.782
30uM paromomycin
	rep1	rep2	rep3	rep4	rep5	rep6	rep7	rep8	rep9	rep10	rep11	rep12	rep13	rep14	rep15	rep16	rep17	rep18
WT
day3	1.884	2.14	2.525	2.603	2.631	1.968	2.517	2.836	3.676	0.99	2.972	2.857	3.57	1.891	1.514	3.439
day4	2.292	2.583	2.575	2.653	2.978	2.206	2.916	2.885	4.072	1.238	3.617	3.606	4.522	2.089	2.094	4.594
day5	2.879	3.05	2.948	3.003	3.027	2.352	3.143	3.232	4.22	1.535	4.164	4.532	5.056	2.649	2.49	4.993
day6	3.372	3.471	3.355	3.163	3.176	2.614	3.41	3.38	4.523	1.932	5.15	5.361	5.209	3.089	2.711	5.631
day7	3.669	3.614	3.402	3.237	3.324	2.614	3.669	3.38	4.818	2.04	5.498	5.831	5.412	3.187	2.802	5.975
pab4
day3	2.322	2.228	1.67	2.28	2.954	2.618	3.218	3.153	2.321	3.864	3.125	2.93	3.944	3.268	2.265	2.524
day4	2.756	2.627	2.078	2.429	3.301	2.907	3.465	3.442	2.947	4.26	4.918	3.882	4.192	3.784	2.265	2.871
day5	3.281	2.871	2.272	2.676	3.4	3.041	3.465	3.928	3.198	4.76	7.782	4.762	4.39	4.22	2.759	3.465
day6	3.428	3.158	2.486	2.827	3.557	3.327	3.564	4.202	3.73	5.278	7.986	5.394	4.74	4.458	3.154	4.009
day7	3.485	3.34	2.835	2.827	3.999	3.418	3.564	4.202	4.123	5.473	8.095	5.85	4.74	4.458	3.303	4.108
gcn2
day3	4.733	3.52	2.727	2.693	2.18	2.086	3.451	2.762	4.915	2.683	3.731	4.465	3.439	4.321	4.238	3.619
day4	5.259	4.521	3.104	3.762	2.65	2.385	3.615	3.278	5.232	3.131	3.781	4.812	3.789	4.717	4.436	3.978
day5	5.646	4.609	3.484	3.743	2.889	2.977	3.664	3.405	5.475	3.329	4.13	5.012	4.448	5.162	4.684	4.417
day6	6.218	5.104	3.573	3.881	3.028	3.077	3.833	3.752	5.581	3.831	4.327	5.222	4.545	5.212	4.882	4.417
day7	6.466	5.104	3.76	4.129	3.077	3.176	4.005	3.801	5.758	3.831	4.327	5.271	4.839	5.311	4.931	4.565
gcn1
day3	3.931	4.295	4.276	4.931	3.663	5.355	4.654	5.391	5.622	4.078	4.307
day4	7.705	7.581	7.324	9.255	6.873	9.027	7.776	7.896	9.422	7.105	7.485
day5	12.266	12.464	11.774	14.427	10.83	14.108	11.818	12.884	14.847	10.27	12.198
day6	17.758	18.402	18.412	20.299	16.147	20.695	17.707	17.58	21.359	14.739	17.452
day7	25.642	25.85	25.42	27.551	21.861	27.607	24.076	24.091	26.839	19.489	23.835
86uM kanamycin
	rep1	rep2	rep3	rep4	rep5	rep6	rep7	rep8	rep9	rep10	rep11	rep12	rep13	rep14	rep15	rep16	rep17	rep18
WT
day3	2.137	2.019	2.108	1.587	2.032	2.162	1.941	2.694	2.477	2.925	3.502	2.891	3.736	3.849	3.379	2.532
day4	2.67	2.13	2.672	2.152	2.23	2.36	2.364	3.338	3.529	3.074	3.584	3.25	4.082	3.926	3.527	2.78
day5	2.763	2.68	2.876	2.735	2.52	2.862	2.71	3.76	3.65	3.324	3.763	3.886	4.191	4.173	3.775	3.331
day6	3.093	3.069	3.08	2.735	2.848	2.968	3.252	4.15	3.92	3.324	3.831	4.153	4.519	4.329	3.923	3.527
day7	3.093	3.118	3.157	2.735	2.909	3.027	3.322	4.23	4.049	3.423	3.915	4.424	4.566	4.393	3.923	3.725
pab4
day3	1.352	2.185	1.671	1.897	1.39	0.744	2.533	2.078	2.329	1.897	1.744	1.739	2.03	1.209	1.143	0.961
day4	1.6	2.581	2.117	2.119	2.188	1.139	2.533	2.33	2.689	2.095	1.855	2.059	2.291	1.572	1.442	1.107
day5	1.798	2.829	2.612	2.21	2.366	1.535	2.856	3.05	2.974	2.244	2.297	2.497	2.857	1.69	1.633	1.296
day6	2.144	3.027	2.661	2.21	2.434	2.23	3.059	3.315	2.974	2.451	2.297	2.594	3.003	1.842	2.019	1.486
day7	2.144	3.027	2.711	2.354	2.434	2.378	3.106	3.459	2.974	2.451	2.387	2.642	3.052	2.131	2.311	1.793
gcn2
day3	2.032	1.475	2.06	2.19	1.582	2.223	1.148	2.111	1.863	2.524	1.952	1.882	2.476	2.377	0.301
day4	2.265	1.986	2.409	2.442	1.978	2.421	1.445	2.388	2.259	2.618	2.44	2.06	2.809	2.677	0.736
day5	2.356	2.206	2.5	2.659	2.225	2.718	1.646	2.774	2.805	2.954	2.727	2.624	3.002	3.017	1.129
day6	2.642	2.602	2.656	3.1	2.621	2.867	1.942	2.977	2.805	3.362	2.817	2.774	3.05	3.017	1.321
day7	2.919	2.751	2.656	3.21	2.621	2.867	1.991	2.977	3.003	3.482	2.862	2.981	3.098	3.017	1.514
gcn1
day3	2.041	3.33	1.885	3.317	1.488	3.06	4.512	3.054	2.883	4.164	3.268	3.084	4.574
day4	4.046	7.312	3.169	6.211	3.687	5.412	7.633	5.976	6.448	8.535	6.591	4.55	8.111
day5	5.205	10.572	3.565	9.689	4.429	8.717	11.754	8.567	9.029	11.657	8.133	6.629	11.198
day6	6.003	12.962	3.964	12.729	5.654	11.663	15.372	11.033	11.947	15.482	9.421	7.695	13.851
day7	7.005	15.787	4.434	17.485	6.539	15.149	19.368	13.491	16.282	19.489	11.287	8.308	16.818

## Sheet: Figure 5
Data for Figure 5 - Survival				Survival was scored based on the plant's ability to produce seeds
Units	Unitless fraction (survived/transplanted)
Antibiotic	Control - None					30uM paromomycin					86uM kanamycin
Genotype	WT	pab4	gcn2	gcn1		WT	pab4	gcn2	gcn1		WT	pab4	gcn2	gcn1
	16/16	16/16	16/16	16/16		13/16	16/16	16/16	16/16		0/16	2/16	8/16	16/16

## Sheet: Figure 6
Data for Figure 6 - Rosette Diameter				Growth of rosette from Day 6 to Day 24 after transplantation from antibiotic medium to soil.
Units	mm
Note:	Wild type and other genotypes have a low rate of survival after exposure to kanamycin. Therefore certain cells are empty.
Note:	Rep1 to rep16 are not the names of individual plants. They are simply 16 measurements, one from each of 16 plants.
Control - No antibiotic
	rep1	rep2	rep3	rep4	rep5	rep6	rep7	rep8	rep9	rep10	rep11	rep12	rep13	rep14	rep15	rep16
WT
6	15	20	17.5	20	17.5	17.5	20	20	25	25	20	15	10	17.5	20	20
8	20	32.5	22.5	27.5	27.5	25	27.5	25	30	35	25	20	15	22.5	27.5	27.5
10	27.5	40	32.5	40	35	35	37.5	32.5	35	40	37.5	30	27.5	32.5	37.5	37.5
12	34	45	40	45	42.5	40	45	45	40	45	47.5	40	37.5	45	50	40
14	35	45	45	57.5	45	40	47.5	50	42.5	52.5	42.5	45	40	45	45	47.5
16	40	45	50	70	50	45	60	55	50	50	60	45	42.5	55	55	45
18	50	50	50	70	60	50	60	57.5	57.5	62.5	50	50	45	55	55	50
20	39	39	42	64	55	53	57	57	58	62	56	54	56	53	64	60
22	50	55	50	72.5	62.5	60	60	57.5	65	62.5	60	60	42.5	57.5	57.5	52.5
24	50	60	55	60	65	62.5	60	60	65	65	60	60	50	60	65	55
pab4
6	10	17.5	15	17.5	17.5	17.5	15	15	20	15	15	17.5	15	12.5	20	15
8	17.5	25	22.5	25	25	25	20	20	22.5	20	20	22.5	17.5	20	27.5	20
10	26	30	33	32.5	35	27.5	27.5	27.5	27.5	22.5	30	35	20	25	35	30
12	32.5	35	40	40	40	35	35	32.5	35	30	37.5	42.5	25	30	45	40
14	35	35	40	45	45	40	37.5	35	40	30	40	45	32.5	35	45	42.5
16	45	32.5	40	55	50	45	42.5	50	45	35	45	50	37.5	37.5	60	45
18	45	32.5	45	55	60	47.5	55	50	57.5	35	50	55	40	32.5	62.5	50
20	42	40	50	57	52	49	60	59	67	40	35	55	43	32
22	60	40	55	50	60	60	65	60	60	40	57.5	65	45	40	57.5	80
24	65	42.5	55	45	60	55	60	60	70	40	55	55	40	40	80	55
gcn2
6	20	20	15	17.5	17.5	10	17.5	20	20	25	5	22.5	17.5	20	20	15
8	27.5	22.5	22	25	22.5	16	25	27.5	27	32	8	30	25	27	29	22
10	32.5	30	22.5	32.5	30	22.5	30	35	30	40	17.5	35	30	30	37.5	27.5
12	35	35	30	42.5	35	25	39	40	37.5	40	20	40	30	40	40	37.5
14	35	42.5	32.5	47.5	47.5	27.5	40	40	40	42.5	20	47.5	30	40	47.5	40
16	45	47.5	40	42.5	55	35	45	42.5	42.5	45	20	45	30	45	52.5	45
18	50	52.5	50	47.5	60	40	55	45	45	50	25	50	30	50	60	50
20	52	56	57	44	63	47	54	51	50	57	35	54	30	63	67	52
22	55	55	55	50	70	47.5	55	50	65	55	32.5	55	35	50	70	50
24	50	50	50	50	60	47.5	50	50	70	50	35	52.5	22.5	55	67.5	50
gcn1
6	12.5	7.5	12.5	15	12.5	12.5	15	10	10	15	17.5	10	12.5	10	12.5	10
8	19	12.5	18	19	17	18	22	10	17	20	20	15	17.5	18	17.5	18
10	27.5	20	27.5	25	22.5	20	30	20	25	27.5	27.5	20	22.5	25	25	26
12	27.5	22.5	30	32.5	35	25	32.5	25	25	35	35	27.5	25	30	32.5	30
14	32.5	27.5	30	32.5	30	30	27.5	30	37.5	35	30	25	30	37.5	30
16	40	30	35	37.5	40	30	40	25	35	35	40	30	30	25	40	32.5
18	50	40	40	45	45	35	40	30	40	50	50	40	32.5	32.5	52.5	40
20	53	47	46	52	47	48	52	42	48	52	42	38	41	35	61	47
22	55	42.5	45	50	45	50	52.5	35	50	50	70	45	35	40	60	55
24	50	50	50	52.5	50	55	45	35	50	55	65	47.5	45	40	55	52.5
30uM paromomycin
	rep1	rep2	rep3	rep4	rep5	rep6	rep7	rep8	rep9	rep10	rep11	rep12	rep13	rep14	rep15	rep16
WT
6	5	5	5	5	5	5	5	5	5	5	5	5	5
8	7.5	5	5	5	5	5	5	5	5	5	5	5	5
10	5	5	15	5	7.5	7.5	5	5	5	5	5	5	5
12	10	10	7.5	22.5	10	10	12.5	5	5	5	5	5	5
14	12.5	12.5	10	25	12.5	12.5	15	10	5	5	5	5	5
16	20	20	5	17.5	27.5	17.5	20	20	15	5	5	5	5
18	35	22.5	10	5	20	37.5	25	27.5	25	5	25	5	5
20	42	26	16	10	28	42	22	32	37	32	8	7	32
22	50	25	20	15	27.5	50	32.5	35	40	10	7.5	35	5
24	70	30	32.5	27.5	32.5	55	37.5	35	35	17.5	12.5	35	5
pab4
6	5	7.5	5	5	5	7.5	5	10	5	7.5	7.5	7.5	12.5	5	5	7.5
8	12.5	13	12.5	5	12.5	12	15	12.5	15	10	12.5	5	5	5	5	5
10	5	20	22.5	10	20	10	16	20	22.5	20	26	20	5	21	5	5
12	10	30	5	30	12.5	25	20	25	7.5	25	27.5	27.5	30	25	12.5	27.5
14	15	32.5	10	35	12.5	25	25	25	12.5	30	35	32.5	32.5	30	12.5	30
16	17.5	35	15	40	15	30	30	25	17.5	35	40	37.5	30	37.5	20	30
18	30	40	20	50	15	35	40	25	20	50	50	45	30	47.5	30	30
20	37	45	23	59	19	32	40	32	25	61	60	52	37	55	39	31
22	50	50	25	60	20	40	45	35	25	55	60	60	30	55	47.5	25
24	52.5	50	30	55	20	50	45	40	30	62.5	57.5	67.5	35	60	50	30
gcn2
6	10	5	5	5	10	15	15	10	7.5	10	5	10	5	7.5	10	10
8	17.5	12.5	5	7.5	17.5	19	21	16	14	17.5	19	5	12.5	20	17.5
10	27.5	22.5	10	12.5	25	27.5	25	25	22.5	25	22.5	5	17.5	20	25
12	30	27.5	12.5	20	35	30	37.5	30	25	30	7.5	32.5	5	20	27.5	37.5
14	35	30	17.5	20	35	37.5	42.5	35	30	35	7.5	37.5	7.5	20	30	37.5
16	47.5	45	20	27.5	35	40	42.5	40	40	40	5	42.5	15	20	27.5	40
18	50	50	22.5	37.5	45	47.5	50	42.5	45	50	7.5	45	20	27.5	20	50
20	60	52	27	47	57	54	50	47	49	54	7	59	28	35	28	62
22	50	55	30	50	55	55	55	40	50	50	25	60	30	42.5	30	65
24	50	55	35	55	50	55	50	42.5	50	47.5	20	60	40	55	20	65
gcn1
6	12.5	17.5	15	12.5	12.5	12.5	10	12.5	7.5	7.5	10	12.5	10	12.5	17.5	17.5
8	19	22.5	18	20	20	18	17.5	17.5	14	12.5	17.5	20	18	17	24	22.5
10	27.5	27.5	25	25	30	27.5	25	27.5	20	20	25	27.5	25	25	30	27.5
12	35	35	27.5	30	30	30	27.5	30	25	22.5	25	32.5	27.5	27.5	30	37.5
14	35	35	30	35	32.5	30	30	37.5	27.5	25	27.5	37.5	27.5	30	37.5	40
16	37.5	45	35	40	27.5	35	30	40	32.5	30	35	40	30	37.5	40	50
18	40	50	35	47.5	47.5	40	40	50	37.5	30	35	45	40	37.5	47.5	47.5
20	49	52	52	59	57	52	50	57	40	49	45	49	45	45	57	47
22	40	55	55	60	60	52.5	52.5	60	40	50	50	50	45	50	50	55
24	40	55	45	62.5	60	50	55	65	47.5	42.5	50	50	50	47.5	60	55
86uM kanamycin
	rep1	rep2	rep3	rep4	rep5	rep6	rep7	rep8	rep9	rep10	rep11	rep12	rep13	rep14	rep15	rep16
WT
6
8
10
12
14
16
18
20
22
24
pab4
6	5	5
8	5	6
10	10	10
12	10	12.5
14	17.5	17.5
16	20	20
18	20	20
20	22	24
22	22.5	30
24	30	30
gcn2
6	5	5
8	10	5	7.5	5	10	5	5	5	5
10	10	10	10	5	5	5	5	5	5
12	10	7.5	12.5	10	10	12.5	5	5	5
14	10	10	10	12.5	10	10	15	5	5
16	12.5	10	10	12.5	7.5	10	12.5	5	5
18	15	15	10	15	10	15	15	5	5
20	17	7	7	8	12	16	15
22	25	12.5	12.5	15	15	12.5	20	12.5	5
24	25	17.5	17.5	17.5	25	22.5	15	32.5	10
gcn1
6	10	12.5	12.5	10	12.5	15	10	5	5	7.5	10	7.5	5	12.5	12.5	15
8	17.5	17.5	20	12.5	18	21	15	10	16	14	10	14	20	20	20	19
10	25	25	25	20	25	28	25	12.5	10	22.5	20	17.5	20	25	27.5	25
12	30	30	37.5	30	27.5	35	27.5	15	10	27.5	20	25	25	35	35	30
14	35	30	37.5	35	35	35	30	20	17.5	25	25	25	25	37.5	40	37.5
16	35	40	40	42.5	45	40	32.5	25	15	30	35	35	30	30	47.5	50
18	37.5	37.5	47.5	47.5	45	45	35	27.5	17.5	30	47.5	35	30	52.5	60	45
20	45	54	52	52	52	50	42	35	17	37	56	37	37	52	72	55
22	45	45	50	45	55	60	57.5	37.5	20	40	55	40	45	60	72.5	55
24	50	50	55	55	55	55	70	45	20	45	55	45	40	55	70	45

## Sheet: Figure 7
Data for Figure 7 - Flowering time				Percentage of flowered plants
Units	Percentage of flowered plants
Antibiotic	Control - None					30uM paromomycin					86uM kanamycin
Genotype	WT	pab4	gcn2	gcn1		WT	pab4	gcn2	gcn1		WT	pab4	gcn2	gcn1
Age [days]
12	0	0	6.25	0		0	0	0	0				0	0
13	0	0	25	6.25		0	0	0	6.25				0	0
14	18.75	25	43.75	12.5		0	0	0	18.75				0	0
15	56.25	25	56.25	31.25		0	0	0	37.5				0	6.25
16	56.25	37.5	62.5	43.75		0	0	0	50				0	12.5
17	56.25	37.5	75	56.25		0	0	0	50				0	18.75
18	75	68.75	93.75	68.75		0	0	6.25	68.75				0	50
19	75	68.75	93.75	93.75		0	0	12.5	68.75				0	68.75
20	75	75	100	93.75		0	12.5	25	81.25				0	81.25
21	81.25	81.25	100	100		0	12.5	25	81.25				0	81.25
22	81.25	87.5	100	100		0	12.5	56.25	87.5				0	87.5
23	81.25	87.5	100	100		0	18.75	68.75	93.75				0	93.75
24	87.5	100	100	100		0	25	81.25	93.75				12.5	93.75
25	87.5	100	100	100		12.5	50	87.5	93.75				12.5	93.75
26	87.5	100	100	100		12.5	62.5	87.5	93.75				18.75	93.75
27	87.5	100	100	100		12.5	68.75	87.5	93.75				25	93.75
28	87.5	100	100	100		12.5	68.75	87.5	93.75				25	93.75
29	87.5	100	100	100		18.75	68.75	87.5	93.75				37.5	93.75
30	100	100	100	100		18.75	68.75	87.5	93.75				43.75	100
31	100	100	100	100		18.75	75	87.5	93.75				62.5	100
32	100	100	100	100		25	75	87.5	93.75				62.5	100
33	100	100	100	100		31.25	81.25	93.75	100				62.5	100

## Sheet: Supplemental Fig 1
Data for Supplemental Figure 1 - Immunoblot
Units:	RawintDen - raw integrated density of the NPTII band's chemiluminescent signal using Fiji/ImageJ software. This is a unitless number.
	Replicate 1
	WT control	WT control background	pab4	pab4 background	gcn2	gcn2-2 background	gcn1	gcn1-5 background
	682849	659947	1230477	1107810	1297148	807239	2356913	806601
	664347	684729	1267021	1144821	1175683	888452	3799989	855186
	732058	698826	1451749	1164057	1041276	893554	2874325	793879
	657539	676142
	736380	757227
	776252	736676
	Replicate 2
	WT control	WT control background	pab4	pab4 background	gcn2	gcn2-2 background	gcn1	gcn1-5 background
	6479808	6865244	7652619	7289138	10176165	8308554	12677870	6868801
	6790961	6985977	8981266	7455353	14974423	8340942	34918079	6774924
	6678907	6441286	9766928	7691429	22647787	8218470	46410901	7574640
	6743776	7068655
	6668321	7039911
	7250523	7249062
	Replicate 3
	WT control	WT control background	pab4	pab4 background	gcn2	gcn2-2 background	gcn1	gcn1-5 background
	2743335	2974481	2697751	2630122	3639212	2996353	5267343	2649719
	2928602	2780649	2693279	2657748	3328389	2925972	6714491	2670727
	2849273	2932740	2906620	3010536	2619452	2620951	4971171	2993391
	2926095	2797849
	2494621	2658685
	2691862	2703266
The seedlings were grown in the absence of antibiotic for this experiment.

## Sheet: Supplemental Figure 2 
Data for Supplemental Figure 2 - Germination				germinated/total spotted
	Total seed count at the time of seed planting											Seeds germinated out of total
	WT	WT	pab4	pab4	gcn2	gcn2	gcn1	gcn1				WT	pab4	gcn2	gcn1
	plate 1	plate 2	plate 1	plate 2	plate 1	plate 2	plate 1	plate 2			Control - 1% Sucrose	54/54	53/53	53/53	51/52
Control - 1% Sucrose	27	27	26	27	27	26	26	26			17uM kanamycin	53/53	51/52	52/52	52/52
17uM kanamycin	27	26	26	26	26	26	26	26			43uM kanamycin	53/53	54/54	50/52	54/54
43uM kanamycin	27	26	27	27	26	26	28	26			86uM kanamycin	51/52	53/53	54/54	52/52
86uM kanamycin	26	26	27	26	27	27	26	26			10uM paromomycin	53/53	52/52	53/53	52/52
10uM paromomycin	27	26	26	26	26	27	26	26			20uM paromomycin	52/52	52/52	51/52	52/52
20uM paromomycin	26	26	26	26	26	26	26	26			30uM paromomycin	52/52	51/51	53/53	52/52
30uM paromomycin	26	26	26	25	27	26	26	26			40uM paromomycin	52/52	52/52	51/52	52/52
40uM paromomycin	26	26	26	26	26	26	26	26
